# Supplementary material for: Nanotechnology as a Tool for Optimizing Topical Photoprotective Formulations Containing Buriti Oil (Mauritia flexuosa) and Dry Aloe vera Extracts: Stability and Cytotoxicity Evaluations
Source: Pharmaceuticals (Basel). 2023 Feb 14;16(2):292. doi: 10.3390/ph16020292 (PMC9968176; doi:10.3390/ph16020292)
Supplement: Supplementary file 1 [file pharmaceuticals-16-00292-s001.zip]

Archive with 1 entries (1 files):
- pharmaceuticals-2161957-supplementary.pdf
